# Supplementary material for: Effects of Zeolite as a Drug Delivery System on Cancer Therapy: A Systematic Review
Source: Molecules. 2021 Oct 14;26(20):6196. doi: 10.3390/molecules26206196 (PMC8540241; doi:10.3390/molecules26206196)
Supplement: Supplementary file 1 [file molecules-26-06196-s001.zip]

Archive with 1 entries (1 files):
- molecules-1409360-SI.pdf
